# Supplementary material for: Timing-dependent renal protection of dapagliflozin in endotoxemic diabetic mice by real-time GFR and biomarkers
Source: Intensive Care Med Exp. 2026 Jul 1;14:86. doi: 10.1186/s40635-026-00940-2 (PMC13323439; doi:10.1186/s40635-026-00940-2)
Supplement: Supplementary file 2 — Additional file 2. [file 40635_2026_940_MOESM2_ESM.xls]

## Sheet: Sheet1
Gene	Forward Primer (5'- 3')	Reverse Primer (5'- 3')
NGAL	TCTGGGCCTCAAGGATAACA	AGACAGGTGGGACCTGACCA
KIM-1	GTCTGTATTGTTGTCGAGTGGAG	CGTGTGGGAATCTCTGGTTTAAC
GAPDH	ACTCCACTCACGGCAAATTC	TCTCCATGGTGGTGAAGACA
