# Supplementary material for: Timing-dependent renal protection of dapagliflozin in endotoxemic diabetic mice by real-time GFR and biomarkers
Source: Intensive Care Med Exp. 2026 Jul 1;14:86. doi: 10.1186/s40635-026-00940-2 (PMC13323439; doi:10.1186/s40635-026-00940-2)
Supplement: Supplementary file 3 — Additional file 3. [file 40635_2026_940_MOESM3_ESM.xls]

## Sheet: Sheet1
Category	Pathological Feature	Scoring Criteria (Points)	Max Score
Chronic Injury	Glomerular Mesangial Matrix Expansion	0: None. 1: Mild, focal. 2: Moderate, affecting most glomeruli. 3: Severe, diffuse, and marked expansion.	3
	Tubular Atrophy	0: None. 1: Focal atrophy (<10% of cortical area). 2: Multifocal atrophy(10%-25%). 3: Diffuse atrophy(>25%).	3
	Interstitial Fibrosis	0: None. 1: Mild (<10% of area). 2: Moderate (10%-25% of area). 3: Severe (>25% of area).	3
	Protein Casts	0: None. 1: Rare. 2: Common. 3: Abundant.	3
Acute Injury	Tubular Epithelial Damage	0: No necrosis/degeneration. 1: Single or scattered necrotic/degenerative cells ( <5% oftubules involved). 2: Small focal damage (5%-25% of tubules involved). 3: Large patchy damage (25%-50% of tubules involved). 4: Extensive, diffuse damage (>50% of tubules involved).	4
	Cast Formation	0: None. 1: Rare, only visible under high magnification. 2: Common, visible as scattered distribution under low magnification. 3: Abundant, filling the lumen ofmost tubules.	3
	Interstitial Inflammation	0: No infiltration. 1: Mild, scattered, or small focal infiltration. 2: Moderate, multifocal infiltration. 3: Severe, diffuse, sheet-like infiltration.	3
	Glomerular Leukocytosis	0: None. 1: Occasional (<3 cells/glomerulus). 2: Common (3-5 cells/glomerulus). 3: Marked increase (>5 cells/glomerulus).	3
Note: The total chronic injury score is the sum of the four items above (0-12 points). The total acute injury score is the sum of the four items above (0-13 points). Five random non-overlapping fields were assessed per sample.
